# Supplementary material for: The millipede genus Globanus Attems, 1914, endemic to São Tomé and Príncipe, with the description of a new species (Diplopoda, Spirostreptida, Spirostreptidae)
Source: Zookeys. 2020 Apr 28;930:61–74. doi: 10.3897/zookeys.930.49236 (PMC7200889; doi:10.3897/zookeys.930.49236)
Supplement: XML Treatment for Lobogonus [file zookeys.930.49236-treatment1.xml]

<!DOCTYPE tp:taxon-treatment
  PUBLIC "-//TaxonX//DTD Taxonomic Treatment Publishing DTD v0 20100105//EN" "tax-treatment-NSO.dtd">
<tp:taxon-treatment xmlns:tp="http://www.plazi.org/taxpub"><tp:treatment-meta><kwd-group><label>Taxon classification</label><kwd><named-content xmlns:xlink="http://www.w3.org/1999/xlink" content-type="kingdom">Animalia</named-content></kwd><kwd><named-content xmlns:xlink="http://www.w3.org/1999/xlink" content-type="order">Diplopoda</named-content></kwd><kwd><named-content xmlns:xlink="http://www.w3.org/1999/xlink" content-type="family">Spirostreptidae</named-content></kwd></kwd-group><mixed-citation publication-type="journal"><person-group><name><surname>VandenSpiegel</surname><given-names>Didier</given-names></name><name><surname>Shelley</surname><given-names>Rowland M.</given-names></name><name><surname>Golovatch</surname><given-names>Sergei I.</given-names></name></person-group><article-title>The millipede genus <italic><tp:taxon-name><tp:taxon-name-part taxon-name-part-type="genus" reg="Globanus">Globanus</tp:taxon-name-part></tp:taxon-name></italic> Attems, 1914, endemic to São Tomé and Príncipe, with the description of a new species (<tp:taxon-name><tp:taxon-name-part taxon-name-part-type="class">Diplopoda</tp:taxon-name-part></tp:taxon-name>, <tp:taxon-name><tp:taxon-name-part taxon-name-part-type="order">Spirostreptida</tp:taxon-name-part></tp:taxon-name>, <tp:taxon-name><tp:taxon-name-part taxon-name-part-type="family">Spirostreptidae</tp:taxon-name-part></tp:taxon-name>)</article-title><source>Zookeys</source><day>28</day><month>4</month><year>2020</year><volume>930</volume><fpage>61</fpage><lpage>74</lpage><pub-id pub-id-type="doi">10.3897/zookeys.930.49236</pub-id></mixed-citation></tp:treatment-meta><tp:nomenclature><label>Genus</label><tp:taxon-name><object-id xmlns:xlink="http://www.w3.org/1999/xlink" content-type="arpha" xlink:type="simple">15A2ED0B-5C91-5CCF-B83F-AF1FB94D0591</object-id>
              <tp:taxon-name-part taxon-name-part-type="genus" reg="Lobogonus">Lobogonus</tp:taxon-name-part>
            </tp:taxon-name><tp:taxon-authority>Demange, 1971</tp:taxon-authority></tp:nomenclature><tp:treatment-sec sec-type="type species" id="SECID0EAPAC"><title>Type species.</title><p><italic><tp:taxon-name><tp:taxon-name-part taxon-name-part-type="genus" reg="Lobogonus">Lobogonus</tp:taxon-name-part> <tp:taxon-name-part taxon-name-part-type="species" reg="trilobatus">trilobatus</tp:taxon-name-part></tp:taxon-name></italic> Demange, 1971, by original designation.</p><p><bold>Diagnosis</bold> (after <xref ref-type="bibr" rid="B5">Demange 1971</xref>, with modifications). A genus of large millipedes (up to ca 200 mm long) with relatively long legs (80% of maximum body diameter). Gonocoxite stout and large, ending with a thick apicolateral projection (Fig. <xref ref-type="fig" rid="F1">1C</xref>, lap); telopodite thick and short, distally characterized by three well-differentiated lobes and a thin seminal branch (Fig. <xref ref-type="fig" rid="F1">1D, E</xref>, sb).</p></tp:treatment-sec><tp:treatment-sec><!--Section generated to contain objects referenced in tp:taxon-treatment.--><fig id="F1" position="float" orientation="portrait"><object-id xmlns:xlink="http://www.w3.org/1999/xlink" content-type="doi" xlink:type="simple">10.3897/zookeys.930.49236.figure1</object-id><object-id xmlns:xlink="http://www.w3.org/1999/xlink" content-type="arpha" xlink:type="simple">2A56E977-CF62-540C-B2B1-D43540529EE2</object-id><label>Figure 1.</label><caption><p><italic><tp:taxon-name><tp:taxon-name-part taxon-name-part-type="genus" reg="Lobogonus">Lobogonus</tp:taxon-name-part> <tp:taxon-name-part taxon-name-part-type="species" reg="trilobatus">trilobatus</tp:taxon-name-part></tp:taxon-name></italic> Demange, 1971, ♂ syntype. <bold>A</bold> habitus, lateral view <bold>B</bold> transverse section of midbody segment <bold>C</bold> right gonopod, posterior view <bold>D</bold> left telopodite, anterior view <bold>E</bold> tip of telopodite. Abbreviations: atp = antetorsal process, bs = basomere, lap = latero-apical process, map = meso-apical metaplical process, mp = metaplica, pp = proplica, sb = seminal branch. Scale bars: 10 mm (<bold>A</bold>); 1 mm (<bold>C</bold>); 500 µm (<bold>D</bold>, <bold>E</bold>).</p></caption><graphic xmlns:xlink="http://www.w3.org/1999/xlink" xlink:href="zookeys-930-061-g001.jpg" position="float" orientation="portrait" xlink:type="simple" id="oo_404815.jpg"><uri content-type="original_file" xlink:type="simple">https://binary.pensoft.net/fig/404815</uri></graphic></fig></tp:treatment-sec><ref-list><ref id="B5"><mixed-citation xmlns:xlink="http://www.w3.org/1999/xlink" xlink:type="simple"><person-group><name name-style="western"><surname>Demange</surname><given-names>JM</given-names></name></person-group> (<year>1971</year>) <article-title>Le massif des Monts Loma (Sierra Leone), fascicule 1. VII. Myriapodes Diplopodes.</article-title><source>Mémoires de l’Institut Fondamental d’Afrique Noire</source><volume>86</volume>: <fpage>191</fpage>–<lpage>240</lpage>.</mixed-citation></ref></ref-list></tp:taxon-treatment>
