# Supplementary material for: The millipede genus Globanus Attems, 1914, endemic to São Tomé and Príncipe, with the description of a new species (Diplopoda, Spirostreptida, Spirostreptidae)
Source: Zookeys. 2020 Apr 28;930:61–74. doi: 10.3897/zookeys.930.49236 (PMC7200889; doi:10.3897/zookeys.930.49236)
Supplement: XML Treatment for Lobogonus trilobatus [file zookeys.930.49236-treatment2.xml]

<!DOCTYPE tp:taxon-treatment
  PUBLIC "-//TaxonX//DTD Taxonomic Treatment Publishing DTD v0 20100105//EN" "tax-treatment-NSO.dtd">
<tp:taxon-treatment xmlns:tp="http://www.plazi.org/taxpub"><tp:treatment-meta><kwd-group><label>Taxon classification</label><kwd><named-content xmlns:xlink="http://www.w3.org/1999/xlink" content-type="kingdom">Animalia</named-content></kwd><kwd><named-content xmlns:xlink="http://www.w3.org/1999/xlink" content-type="order">Diplopoda</named-content></kwd><kwd><named-content xmlns:xlink="http://www.w3.org/1999/xlink" content-type="family">Spirostreptidae</named-content></kwd></kwd-group><mixed-citation publication-type="journal"><person-group><name><surname>VandenSpiegel</surname><given-names>Didier</given-names></name><name><surname>Shelley</surname><given-names>Rowland M.</given-names></name><name><surname>Golovatch</surname><given-names>Sergei I.</given-names></name></person-group><article-title>The millipede genus <italic><tp:taxon-name><tp:taxon-name-part taxon-name-part-type="genus" reg="Globanus">Globanus</tp:taxon-name-part></tp:taxon-name></italic> Attems, 1914, endemic to São Tomé and Príncipe, with the description of a new species (<tp:taxon-name><tp:taxon-name-part taxon-name-part-type="class">Diplopoda</tp:taxon-name-part></tp:taxon-name>, <tp:taxon-name><tp:taxon-name-part taxon-name-part-type="order">Spirostreptida</tp:taxon-name-part></tp:taxon-name>, <tp:taxon-name><tp:taxon-name-part taxon-name-part-type="family">Spirostreptidae</tp:taxon-name-part></tp:taxon-name>)</article-title><source>Zookeys</source><day>28</day><month>4</month><year>2020</year><volume>930</volume><fpage>61</fpage><lpage>74</lpage><pub-id pub-id-type="doi">10.3897/zookeys.930.49236</pub-id></mixed-citation></tp:treatment-meta><tp:nomenclature><tp:taxon-name><object-id xmlns:xlink="http://www.w3.org/1999/xlink" content-type="arpha" xlink:type="simple">5F357C4E-DF4E-5BEA-B10F-B1491D7CB154</object-id>
              <tp:taxon-name-part taxon-name-part-type="genus" reg="Lobogonus">Lobogonus</tp:taxon-name-part>
              <tp:taxon-name-part taxon-name-part-type="species" reg="trilobatus">trilobatus</tp:taxon-name-part>
            </tp:taxon-name><tp:taxon-authority>Demange, 1971</tp:taxon-authority><xref ref-type="fig" rid="F1">Figure 1</xref><tp:nomenclature-citation-list><tp:nomenclature-citation><tp:taxon-name>
                  <tp:taxon-name-part taxon-name-part-type="genus" reg="Globanus">Globanus</tp:taxon-name-part> <tp:taxon-name-part taxon-name-part-type="species" reg="trilobatus">trilobatus</tp:taxon-name-part></tp:taxon-name><comment>: <xref ref-type="bibr" rid="B10">Krabbe 1982</xref>: 146–147.</comment></tp:nomenclature-citation></tp:nomenclature-citation-list></tp:nomenclature><tp:treatment-sec sec-type="material" id="SECID0E3BAE"><title>Material observed.</title><p>Syntypes: 10 ♂♂, 6 ♀♀, 5 juv, Sierra Leone, Mt Loma, 02.XI.1964 (MNHM-MY-MY 6531).</p></tp:treatment-sec><tp:treatment-sec sec-type="remarks" id="SECID0EBCAE"><title>Remarks.</title><p>Having studied the original description, closely examined the type species of the genus <italic><tp:taxon-name><tp:taxon-name-part taxon-name-part-type="genus" reg="Lobogonus">Lobogonus</tp:taxon-name-part></tp:taxon-name></italic> Demange, 1971 (Mt Loma region, Sierra Leone, <named-content xmlns:xlink="http://www.w3.org/1999/xlink" content-type="dwc:institutional_code" xlink:type="simple">MNHN</named-content>, types), and compared its gonopods to those of <italic><tp:taxon-name><tp:taxon-name-part taxon-name-part-type="genus" reg="Globanus">Globanus</tp:taxon-name-part></tp:taxon-name></italic> spp., we disagree with the decision of <xref ref-type="bibr" rid="B10">Krabbe (1982)</xref> to merge <italic><tp:taxon-name><tp:taxon-name-part taxon-name-part-type="genus" reg="Lobogonus">Lobogonus</tp:taxon-name-part></tp:taxon-name></italic> with <italic><tp:taxon-name><tp:taxon-name-part taxon-name-part-type="genus" reg="Globanus">Globanus</tp:taxon-name-part></tp:taxon-name></italic>. Krabbe synonymized these two genera on account of similarities in gonopod structure, but the similarities appear to be rather superficial. In addition, both of the genera show different, totally disjunct distributions; <italic><tp:taxon-name><tp:taxon-name-part taxon-name-part-type="genus" reg="Globanus">Globanus</tp:taxon-name-part></tp:taxon-name></italic> is confined to São Tomé and Príncipe, whereas <italic><tp:taxon-name><tp:taxon-name-part taxon-name-part-type="genus" reg="Lobogonus">Lobogonus</tp:taxon-name-part></tp:taxon-name></italic> occurs in the Mont Loma region, Sierra Leone. <italic><tp:taxon-name><tp:taxon-name-part taxon-name-part-type="genus" reg="Lobogonus">Lobogonus</tp:taxon-name-part> <tp:taxon-name-part taxon-name-part-type="species" reg="trilobatus">trilobatus</tp:taxon-name-part></tp:taxon-name></italic> is a large millipede (ca 200 mm long) with long legs (80% of maximum body diameter; Fig. <xref ref-type="fig" rid="F1">1A, B</xref>), <italic>vs. <tp:taxon-name><tp:taxon-name-part taxon-name-part-type="genus" reg="Globanus">Globanus</tp:taxon-name-part></tp:taxon-name></italic> species, which are considerably smaller and show relatively short legs (ca 60% of maximum body diameter; Fig. <xref ref-type="fig" rid="F2">2A, E</xref>). <italic><tp:taxon-name><tp:taxon-name-part taxon-name-part-type="genus" reg="Lobogonus">Lobogonus</tp:taxon-name-part> <tp:taxon-name-part taxon-name-part-type="species" reg="trilobatus">trilobatus</tp:taxon-name-part></tp:taxon-name></italic> has a pilose gnathochilarium, in contrast to the poorly setose one observed in <italic><tp:taxon-name><tp:taxon-name-part taxon-name-part-type="genus" reg="Globanus">Globanus</tp:taxon-name-part></tp:taxon-name></italic> species (Fig. <xref ref-type="fig" rid="F2">2D</xref>). Similarities of the gonopods are also superficial and only concern the post-torsal process of the gonotelopodites, with 2 or 3 lobes or processes observed in both genera. In <italic><tp:taxon-name><tp:taxon-name-part taxon-name-part-type="genus" reg="Globanus">Globanus</tp:taxon-name-part></tp:taxon-name></italic> these lobes are subapical lobes, whereas in <italic><tp:taxon-name><tp:taxon-name-part taxon-name-part-type="genus" reg="Lobogonus">Lobogonus</tp:taxon-name-part></tp:taxon-name></italic> they are apical. The gonocoxite of <italic><tp:taxon-name><tp:taxon-name-part taxon-name-part-type="genus" reg="Lobogonus">L.</tp:taxon-name-part> <tp:taxon-name-part taxon-name-part-type="species" reg="trilobatus">trilobatus</tp:taxon-name-part></tp:taxon-name></italic> is rather stout and large (Fig. <xref ref-type="fig" rid="F1">1C–E</xref>) compared to the slender gonocoxite observed in <italic><tp:taxon-name><tp:taxon-name-part taxon-name-part-type="genus" reg="Globanus">Globanus</tp:taxon-name-part></tp:taxon-name></italic> species.</p><fig id="F1" position="float" orientation="portrait"><object-id xmlns:xlink="http://www.w3.org/1999/xlink" content-type="doi" xlink:type="simple">10.3897/zookeys.930.49236.figure1</object-id><object-id xmlns:xlink="http://www.w3.org/1999/xlink" content-type="arpha" xlink:type="simple">2A56E977-CF62-540C-B2B1-D43540529EE2</object-id><label>Figure 1.</label><caption><p><italic><tp:taxon-name><tp:taxon-name-part taxon-name-part-type="genus" reg="Lobogonus">Lobogonus</tp:taxon-name-part> <tp:taxon-name-part taxon-name-part-type="species" reg="trilobatus">trilobatus</tp:taxon-name-part></tp:taxon-name></italic> Demange, 1971, ♂ syntype. <bold>A</bold> habitus, lateral view <bold>B</bold> transverse section of midbody segment <bold>C</bold> right gonopod, posterior view <bold>D</bold> left telopodite, anterior view <bold>E</bold> tip of telopodite. Abbreviations: atp = antetorsal process, bs = basomere, lap = latero-apical process, map = meso-apical metaplical process, mp = metaplica, pp = proplica, sb = seminal branch. Scale bars: 10 mm (<bold>A</bold>); 1 mm (<bold>C</bold>); 500 µm (<bold>D</bold>, <bold>E</bold>).</p></caption><graphic xmlns:xlink="http://www.w3.org/1999/xlink" xlink:href="zookeys-930-061-g001.jpg" position="float" orientation="portrait" xlink:type="simple" id="oo_404815.jpg"><uri content-type="original_file" xlink:type="simple">https://binary.pensoft.net/fig/404815</uri></graphic></fig></tp:treatment-sec><tp:treatment-sec><!--Section generated to contain objects referenced in tp:taxon-treatment.--><fig id="F2" position="float" orientation="portrait"><object-id xmlns:xlink="http://www.w3.org/1999/xlink" content-type="doi" xlink:type="simple">10.3897/zookeys.930.49236.figure2</object-id><object-id xmlns:xlink="http://www.w3.org/1999/xlink" content-type="arpha" xlink:type="simple">50B802C0-39FC-5FA4-B3AF-F8926E4D5D2A</object-id><label>Figure 2.</label><caption><p><italic><tp:taxon-name><tp:taxon-name-part taxon-name-part-type="genus" reg="Globanus">Globanus</tp:taxon-name-part> <tp:taxon-name-part taxon-name-part-type="species" reg="drewesi">drewesi</tp:taxon-name-part></tp:taxon-name></italic> sp. nov., ♂ paratype. <bold>A</bold> habitus, lateral view <bold>B</bold> collum and segments 2–6, lateral view <bold>C</bold> frontal view of head <bold>D</bold> gnathochilarium <bold>E</bold> midbody transversal section <bold>F</bold> first pair of legs, oral view <bold>G</bold> second pair of legs, oral view <bold>H</bold> midbody legs, oral view <bold>I</bold> midbody claw, caudal view. Abbreviations: me = mentum, pe = penes, pfp = prefemoral process, s = seta at base of claw, sg = submedian transverse groove. Scale bars: 5 mm (<bold>A</bold>); 1 mm (<bold>B</bold>) 1mm (<bold>D, E</bold>); 500µm (<bold>C, D, F, G</bold>); 200µm (<bold>H</bold>); 50µm (<bold>I</bold>).</p></caption><graphic xmlns:xlink="http://www.w3.org/1999/xlink" xlink:href="zookeys-930-061-g002.jpg" position="float" orientation="portrait" xlink:type="simple" id="oo_404816.jpg"><uri content-type="original_file" xlink:type="simple">https://binary.pensoft.net/fig/404816</uri></graphic></fig></tp:treatment-sec><ref-list><ref id="B10"><mixed-citation xmlns:xlink="http://www.w3.org/1999/xlink" xlink:type="simple"><person-group><name name-style="western"><surname>Krabbe</surname><given-names>E</given-names></name></person-group> (<year>1982</year>) <article-title>Systematik der <tp:taxon-name><tp:taxon-name-part taxon-name-part-type="family">Spirostreptidae</tp:taxon-name-part></tp:taxon-name> (<tp:taxon-name><tp:taxon-name-part taxon-name-part-type="class">Diplopoda</tp:taxon-name-part></tp:taxon-name>, Spirostreptomorpha).</article-title><source>Abhandlungen des Naturwissenschaftlichen Vereins in Hamburg, Neue Folge</source><volume>24</volume>: <fpage>1</fpage>–<lpage>476</lpage>. <ext-link xlink:type="simple" ext-link-type="uri" xlink:href="https://openlibrary.org/books/OL3090182M/Systematik_der_Spirostreptidae_(Diplopoda_Spirostreptomorpha">https://openlibrary.org/books/OL3090182M/Systematik_der_Spirostreptidae_(Diplopoda_Spirostreptomorpha</ext-link>)</mixed-citation></ref></ref-list></tp:taxon-treatment>
