# Supplementary material for: The millipede genus Globanus Attems, 1914, endemic to São Tomé and Príncipe, with the description of a new species (Diplopoda, Spirostreptida, Spirostreptidae)
Source: Zookeys. 2020 Apr 28;930:61–74. doi: 10.3897/zookeys.930.49236 (PMC7200889; doi:10.3897/zookeys.930.49236)
Supplement: XML Treatment for Globanus [file zookeys.930.49236-treatment3.xml]

<!DOCTYPE tp:taxon-treatment
  PUBLIC "-//TaxonX//DTD Taxonomic Treatment Publishing DTD v0 20100105//EN" "tax-treatment-NSO.dtd">
<tp:taxon-treatment xmlns:tp="http://www.plazi.org/taxpub"><tp:treatment-meta><kwd-group><label>Taxon classification</label><kwd><named-content xmlns:xlink="http://www.w3.org/1999/xlink" content-type="kingdom">Animalia</named-content></kwd><kwd><named-content xmlns:xlink="http://www.w3.org/1999/xlink" content-type="order">Diplopoda</named-content></kwd><kwd><named-content xmlns:xlink="http://www.w3.org/1999/xlink" content-type="family">Spirostreptidae</named-content></kwd></kwd-group><mixed-citation publication-type="journal"><person-group><name><surname>VandenSpiegel</surname><given-names>Didier</given-names></name><name><surname>Shelley</surname><given-names>Rowland M.</given-names></name><name><surname>Golovatch</surname><given-names>Sergei I.</given-names></name></person-group><article-title>The millipede genus <italic><tp:taxon-name><tp:taxon-name-part taxon-name-part-type="genus" reg="Globanus">Globanus</tp:taxon-name-part></tp:taxon-name></italic> Attems, 1914, endemic to São Tomé and Príncipe, with the description of a new species (<tp:taxon-name><tp:taxon-name-part taxon-name-part-type="class">Diplopoda</tp:taxon-name-part></tp:taxon-name>, <tp:taxon-name><tp:taxon-name-part taxon-name-part-type="order">Spirostreptida</tp:taxon-name-part></tp:taxon-name>, <tp:taxon-name><tp:taxon-name-part taxon-name-part-type="family">Spirostreptidae</tp:taxon-name-part></tp:taxon-name>)</article-title><source>Zookeys</source><day>28</day><month>4</month><year>2020</year><volume>930</volume><fpage>61</fpage><lpage>74</lpage><pub-id pub-id-type="doi">10.3897/zookeys.930.49236</pub-id></mixed-citation></tp:treatment-meta><tp:nomenclature><label>Genus</label><tp:taxon-name><object-id xmlns:xlink="http://www.w3.org/1999/xlink" content-type="arpha" xlink:type="simple">25D35F61-48F4-5BA5-BB96-70BCC2DE2F67</object-id>
              <tp:taxon-name-part taxon-name-part-type="genus" reg="Globanus">Globanus</tp:taxon-name-part>
            </tp:taxon-name><tp:taxon-authority>Attems, 1914</tp:taxon-authority></tp:nomenclature><tp:treatment-sec sec-type="type species" id="SECID0EZIAE"><title>Type species.</title><p><italic><tp:taxon-name><tp:taxon-name-part taxon-name-part-type="genus" reg="Spirostreptus">Spirostreptus</tp:taxon-name-part> <tp:taxon-name-part taxon-name-part-type="species" reg="integer">integer</tp:taxon-name-part></tp:taxon-name></italic> Karsch, 1884, by original designation.</p></tp:treatment-sec><tp:treatment-sec sec-type="diagnosis" id="SECID0EKJAE"><title>Diagnosis</title><p>(after <xref ref-type="bibr" rid="B10">Krabbe 1982</xref>, with modifications). A genus of moderate-sized millipedes (up to 65 mm long with relatively short legs (ca 60% of maximum body diameter)). Gnathochilarium notable in that the surface sculpture of the mentum shows a submedian transverse groove (Fig. <xref ref-type="fig" rid="F2">2D</xref>, sg). Gonopod metaplica extended into an apicolateral projection, proplica slender, with or without a distolateral spine. Telopodite with a long, slender, antetorsal process, with a post-torsal process situated more distally, with 2 or 3 lobes proximal to an attenuating and slender tip.</p></tp:treatment-sec><tp:treatment-sec sec-type="distribution" id="SECID0EYJAE"><title>Distribution.</title><p>São Tomé and Príncipe islands.</p></tp:treatment-sec><tp:treatment-sec sec-type="Species included" id="SECID0E4JAE"><title>Species included.</title><p><italic><tp:taxon-name><tp:taxon-name-part taxon-name-part-type="genus" reg="Globanus">Globanus</tp:taxon-name-part> <tp:taxon-name-part taxon-name-part-type="species" reg="integer">integer</tp:taxon-name-part></tp:taxon-name></italic> (Karsch, 1884), <italic><tp:taxon-name><tp:taxon-name-part taxon-name-part-type="genus" reg="Globanus">G.</tp:taxon-name-part> <tp:taxon-name-part taxon-name-part-type="species" reg="marginescaber">marginescaber</tp:taxon-name-part></tp:taxon-name></italic> (Karsch, 1884), <italic><tp:taxon-name><tp:taxon-name-part taxon-name-part-type="genus" reg="Globanus">G.</tp:taxon-name-part> <tp:taxon-name-part taxon-name-part-type="species" reg="drewesi">drewesi</tp:taxon-name-part></tp:taxon-name></italic> sp. nov.</p><fig id="F2" position="float" orientation="portrait"><object-id xmlns:xlink="http://www.w3.org/1999/xlink" content-type="doi" xlink:type="simple">10.3897/zookeys.930.49236.figure2</object-id><object-id xmlns:xlink="http://www.w3.org/1999/xlink" content-type="arpha" xlink:type="simple">50B802C0-39FC-5FA4-B3AF-F8926E4D5D2A</object-id><label>Figure 2.</label><caption><p><italic><tp:taxon-name><tp:taxon-name-part taxon-name-part-type="genus" reg="Globanus">Globanus</tp:taxon-name-part> <tp:taxon-name-part taxon-name-part-type="species" reg="drewesi">drewesi</tp:taxon-name-part></tp:taxon-name></italic> sp. nov., ♂ paratype. <bold>A</bold> habitus, lateral view <bold>B</bold> collum and segments 2–6, lateral view <bold>C</bold> frontal view of head <bold>D</bold> gnathochilarium <bold>E</bold> midbody transversal section <bold>F</bold> first pair of legs, oral view <bold>G</bold> second pair of legs, oral view <bold>H</bold> midbody legs, oral view <bold>I</bold> midbody claw, caudal view. Abbreviations: me = mentum, pe = penes, pfp = prefemoral process, s = seta at base of claw, sg = submedian transverse groove. Scale bars: 5 mm (<bold>A</bold>); 1 mm (<bold>B</bold>) 1mm (<bold>D, E</bold>); 500µm (<bold>C, D, F, G</bold>); 200µm (<bold>H</bold>); 50µm (<bold>I</bold>).</p></caption><graphic xmlns:xlink="http://www.w3.org/1999/xlink" xlink:href="zookeys-930-061-g002.jpg" position="float" orientation="portrait" xlink:type="simple" id="oo_404816.jpg"><uri content-type="original_file" xlink:type="simple">https://binary.pensoft.net/fig/404816</uri></graphic></fig></tp:treatment-sec><ref-list><ref id="B10"><mixed-citation xmlns:xlink="http://www.w3.org/1999/xlink" xlink:type="simple"><person-group><name name-style="western"><surname>Krabbe</surname><given-names>E</given-names></name></person-group> (<year>1982</year>) <article-title>Systematik der <tp:taxon-name><tp:taxon-name-part taxon-name-part-type="family">Spirostreptidae</tp:taxon-name-part></tp:taxon-name> (<tp:taxon-name><tp:taxon-name-part taxon-name-part-type="class">Diplopoda</tp:taxon-name-part></tp:taxon-name>, Spirostreptomorpha).</article-title><source>Abhandlungen des Naturwissenschaftlichen Vereins in Hamburg, Neue Folge</source><volume>24</volume>: <fpage>1</fpage>–<lpage>476</lpage>. <ext-link xlink:type="simple" ext-link-type="uri" xlink:href="https://openlibrary.org/books/OL3090182M/Systematik_der_Spirostreptidae_(Diplopoda_Spirostreptomorpha">https://openlibrary.org/books/OL3090182M/Systematik_der_Spirostreptidae_(Diplopoda_Spirostreptomorpha</ext-link>)</mixed-citation></ref></ref-list></tp:taxon-treatment>
