# Supplementary material for: The millipede genus Globanus Attems, 1914, endemic to São Tomé and Príncipe, with the description of a new species (Diplopoda, Spirostreptida, Spirostreptidae)
Source: Zookeys. 2020 Apr 28;930:61–74. doi: 10.3897/zookeys.930.49236 (PMC7200889; doi:10.3897/zookeys.930.49236)
Supplement: XML Treatment for Globanus drewesi [file zookeys.930.49236-treatment4.xml]

<!DOCTYPE tp:taxon-treatment
  PUBLIC "-//TaxonX//DTD Taxonomic Treatment Publishing DTD v0 20100105//EN" "tax-treatment-NSO.dtd">
<tp:taxon-treatment xmlns:tp="http://www.plazi.org/taxpub"><tp:treatment-meta><kwd-group><label>Taxon classification</label><kwd><named-content xmlns:xlink="http://www.w3.org/1999/xlink" content-type="kingdom">Animalia</named-content></kwd><kwd><named-content xmlns:xlink="http://www.w3.org/1999/xlink" content-type="order">Diplopoda</named-content></kwd><kwd><named-content xmlns:xlink="http://www.w3.org/1999/xlink" content-type="family">Spirostreptidae</named-content></kwd></kwd-group><mixed-citation publication-type="journal"><person-group><name><surname>VandenSpiegel</surname><given-names>Didier</given-names></name><name><surname>Shelley</surname><given-names>Rowland M.</given-names></name><name><surname>Golovatch</surname><given-names>Sergei I.</given-names></name></person-group><article-title>The millipede genus <italic><tp:taxon-name><tp:taxon-name-part taxon-name-part-type="genus" reg="Globanus">Globanus</tp:taxon-name-part></tp:taxon-name></italic> Attems, 1914, endemic to São Tomé and Príncipe, with the description of a new species (<tp:taxon-name><tp:taxon-name-part taxon-name-part-type="class">Diplopoda</tp:taxon-name-part></tp:taxon-name>, <tp:taxon-name><tp:taxon-name-part taxon-name-part-type="order">Spirostreptida</tp:taxon-name-part></tp:taxon-name>, <tp:taxon-name><tp:taxon-name-part taxon-name-part-type="family">Spirostreptidae</tp:taxon-name-part></tp:taxon-name>)</article-title><source>Zookeys</source><day>28</day><month>4</month><year>2020</year><volume>930</volume><fpage>61</fpage><lpage>74</lpage><pub-id pub-id-type="doi">10.3897/zookeys.930.49236</pub-id></mixed-citation></tp:treatment-meta><tp:nomenclature><tp:taxon-name><object-id xmlns:xlink="http://www.w3.org/1999/xlink" content-type="arpha" xlink:type="simple">5CE51F30-9FB7-5A26-B8F6-FE4B6104871E</object-id>
              <tp:taxon-name-part taxon-name-part-type="genus" reg="Globanus">Globanus</tp:taxon-name-part>
              <tp:taxon-name-part taxon-name-part-type="species" reg="drewesi">drewesi</tp:taxon-name-part>
              <object-id xmlns:xlink="http://www.w3.org/1999/xlink" content-type="zoobank" xlink:type="simple">http://zoobank.org/6A51E9E2-E585-4003-B4AA-90CFDF04F05C</object-id>
            </tp:taxon-name><tp:taxon-status xmlns:xlink="http://www.w3.org/1999/xlink" xlink:type="simple">sp. nov.</tp:taxon-status><xref ref-type="fig" rid="F2">Figures 2</xref><xref ref-type="fig" rid="F3">, 3</xref></tp:nomenclature><tp:treatment-sec sec-type="type material" id="SECID0EFSAE"><title>Type material.</title><p>Holotype ♂, Republic of São Tomé and Príncipe, São Tomé Island, Morro Provaz Ridge, road to Lagoa Amelia, alt. 1475 m, 3.III.2010, <named-content xmlns:xlink="http://www.w3.org/1999/xlink" content-type="dwc:verbatimCoordinates" xlink:type="simple"><named-content content-type="geo-json" specific-use="{&#34;type&#34;:&#34;Point&#34;,&#34;coordinates&#34;:[6.586806,0.282778]}" id="NCID0EOSAE" xlink:type="simple">0°16’58”N, 6°35’12.5”E</named-content></named-content>, Bob Drewes leg. (<ext-link xmlns:xlink="http://www.w3.org/1999/xlink" xlink:type="simple" ext-link-type="uri" xlink:href="http://data.antweb.org/specimen/CASENT9032626">CASENT9032626</ext-link>).</p><p>Paratypes: 1 ♂, 6 ♀♀, Republic of São Tomé and Principe, São Tomé Island, Morro Provaz Ridge, Headwaters of Rio do Oro, alt. 1240 m, 3.III.2010, <named-content xmlns:xlink="http://www.w3.org/1999/xlink" content-type="dwc:verbatimCoordinates" xlink:type="simple"><named-content content-type="geo-json" specific-use="{&#34;type&#34;:&#34;Point&#34;,&#34;coordinates&#34;:[6.599306,0.284389]}" id="NCID0E4SAE" xlink:type="simple">0°17’3.8”N, 6°35’57.5”E</named-content></named-content>, Bob Drewes leg. (<ext-link xmlns:xlink="http://www.w3.org/1999/xlink" xlink:type="simple" ext-link-type="uri" xlink:href="http://data.antweb.org/specimen/CASENT9032626">CASENT9032626</ext-link>).</p></tp:treatment-sec><tp:treatment-sec sec-type="etymology" id="SECID0EHTAE"><title>Etymology.</title><p>Honours Bob Drewes, the collector.</p></tp:treatment-sec><tp:treatment-sec sec-type="diagnosis" id="SECID0EMTAE"><title>Diagnosis.</title><p>Distinguished from other species of the genus by the acuminate distal prolongation of the gonopod proplica. Post-torsal process of telopodite with two attached lamellae; apex rotated 360°ending in a tongue-shaped process.</p></tp:treatment-sec><tp:treatment-sec sec-type="description" id="SECID0ERTAE"><title>Description.</title><p>Holotype, adult male with 52 body rings (including preanal ring), length ca 65 mm (curved and broken), maximum body diameter 4.23 mm.</p><p>Colour (in alcohol) predominantly brownish; prozonae yellowish brown; metazonae, legs, and antennae dark brown.</p><p>Head without modifications, smooth and polished, interantennal isthmus 1.11 mm, interocellarial isthmus 1.15 mm; antennae short (55% of maximum body diameter), extending up to posterior edge of collum; sensory pits on antennomeres 5 and 6 present, on 5<sup>th</sup> antennomere smaller. Eyes reniform, ommatidia arranged in five series: 9-8-7-6-4 = 34, counted from behind (Fig. <xref ref-type="fig" rid="F2">2C</xref>). Gnathochilarium with a transverse row of about 10 setae along distal margin and 6 large setae on each lingual lamella; mentum elongate-triangular with a few setae and a well-marked submedian transverse groove (Fig. <xref ref-type="fig" rid="F2">2D</xref>, sg).</p><p>Collum subcylindrical, smooth, lateral ends with three submarginal striae (Fig. <xref ref-type="fig" rid="F2">2B</xref>).</p><p>Body rings circular (height/width ratio of midbody rings 0.98–1.0), no legless body rings in front of telson. Prozonae smooth, suture between pro- and metazonae straight. Metazonae equal in diameter to prozonae; metazonital striae present below ozopore level; ozopores starting with segment 6, rather vague, located just behind suture on midbody segments (Fig. <xref ref-type="fig" rid="F2">2B</xref>, oz). Paraprocts convex, distal margins set off by a submarginal groove. Hypoproct not fused to preceding segment.</p><p>First pair of male Iegs as shown in Fig. <xref ref-type="fig" rid="F2">2F</xref>, with 5 or 6 setose tubercles laterally; each prefemur with a prominent basal projection on anterior side and with short setae medially. Second pair of legs and penes as in Figure <xref ref-type="fig" rid="F2">2E</xref>. Walking legs rather short (length 61% of midbody diameter, only tarsi visible from above when stretched; Fig. <xref ref-type="fig" rid="F2">2E, H</xref>), distal third with ventral tibial pads extending to proximal third of tarsi. Tarsal claws long and curved, each with a small basal seta (Fig. <xref ref-type="fig" rid="F2">2I, s</xref>).</p><p>Gonopods with a small sternum; proplica (pp) slender, with an acuminate distolateral spine and a field of short setae proximal to it. Metaplica (mp) slender proximally, expanded distally to form a latero-apical metaplical process (lap), slightly projecting outside the body when at rest (Fig. <xref ref-type="fig" rid="F3">3A–C</xref>). Telopodite as shown in Figure <xref ref-type="fig" rid="F3">3D, E</xref>, placed on anterior side of gonopod, antetorsal process (atp) long and slender, originating near arculus. Torsate region comprising less than half of telopodite length, distal third giving rise to a flattened blade (fb) and, beyond this, to a subtriangular projection (sp) (Fig. <xref ref-type="fig" rid="F3">3D</xref>). Apex rotated 360° ending in a tongue-shaped process. Prostatic groove running straight to tip of solenomere, ending just before the tongue-shape process level to a small digit (Fig. <xref ref-type="fig" rid="F3">3F</xref>).</p><p>Paratype male agrees with holotype in all structural details, but females larger (up to 80 mm in length and ca 6 mm in diameter), with short legs (ca 60% of midbody diameter) devoid of tibial pads; the number of body rings also varies between specimens (up to 56 body rings including preanal ring). Vulvae placed vertically inside segment 3; no setae on vulvae.</p><p>The other characters agree with those of the holotype.</p></tp:treatment-sec><tp:treatment-sec sec-type="distribution" id="SECID0EVVAE"><title>Distribution.</title><p>The species seems to be endemic to São Tomé Island.</p></tp:treatment-sec><tp:treatment-sec sec-type="Relationships" id="SECID0E1VAE"><title>Relationships.</title><p>Although the three species of <italic><tp:taxon-name><tp:taxon-name-part taxon-name-part-type="genus" reg="Globanus">Globanus</tp:taxon-name-part></tp:taxon-name></italic> are externaly very similar, the gonopod structure suggests that the new species is closer to <italic><tp:taxon-name><tp:taxon-name-part taxon-name-part-type="genus" reg="Globanus">G.</tp:taxon-name-part> <tp:taxon-name-part taxon-name-part-type="species" reg="marginescaber">marginescaber</tp:taxon-name-part></tp:taxon-name></italic>. In both species, the median lamella of the telocoxite shows a well-marked distal proplica spine, which is absent in <italic><tp:taxon-name><tp:taxon-name-part taxon-name-part-type="genus" reg="Globanus">G.</tp:taxon-name-part> <tp:taxon-name-part taxon-name-part-type="species" reg="integer">integer</tp:taxon-name-part></tp:taxon-name></italic>.</p><fig id="F3" position="float" orientation="portrait"><object-id xmlns:xlink="http://www.w3.org/1999/xlink" content-type="doi" xlink:type="simple">10.3897/zookeys.930.49236.figure3</object-id><object-id xmlns:xlink="http://www.w3.org/1999/xlink" content-type="arpha" xlink:type="simple">31F5994A-A880-5C0A-915A-BC07E6DEBDAD</object-id><label>Figure 3.</label><caption><p><italic><tp:taxon-name><tp:taxon-name-part taxon-name-part-type="genus" reg="Globanus">Globanus</tp:taxon-name-part> <tp:taxon-name-part taxon-name-part-type="species" reg="drewesi">drewesi</tp:taxon-name-part></tp:taxon-name></italic> sp. nov. ♂ paratype. <bold>A, B</bold> left coxite, oral and caudal views, respectively <bold>C</bold> tip of left coxite, caudal view <bold>D, E</bold> left telopodite detached, anterior and posterior views, respectively <bold>F</bold> tip of left telopodite, posterior view. Abbreviations: atp = antetorsal process, bs = basomere, fb = flattened blade, lap = latero-apical process, map = meso-apical metaplical process, mp = metaplica, pp = proplica, ps = proplica spine, px = paracoxite, sp = subtriangular projection. Scale bars: 200 µm (<bold>A</bold>, <bold>B</bold>, <bold>D</bold>, <bold>E</bold>); 100 µm (<bold>C</bold>, <bold>F</bold>).</p></caption><graphic xmlns:xlink="http://www.w3.org/1999/xlink" xlink:href="zookeys-930-061-g003.jpg" position="float" orientation="portrait" xlink:type="simple" id="oo_404817.jpg"><uri content-type="original_file" xlink:type="simple">https://binary.pensoft.net/fig/404817</uri></graphic></fig></tp:treatment-sec><tp:treatment-sec><!--Section generated to contain objects referenced in tp:taxon-treatment.--><fig id="F2" position="float" orientation="portrait"><object-id xmlns:xlink="http://www.w3.org/1999/xlink" content-type="doi" xlink:type="simple">10.3897/zookeys.930.49236.figure2</object-id><object-id xmlns:xlink="http://www.w3.org/1999/xlink" content-type="arpha" xlink:type="simple">50B802C0-39FC-5FA4-B3AF-F8926E4D5D2A</object-id><label>Figure 2.</label><caption><p><italic><tp:taxon-name><tp:taxon-name-part taxon-name-part-type="genus" reg="Globanus">Globanus</tp:taxon-name-part> <tp:taxon-name-part taxon-name-part-type="species" reg="drewesi">drewesi</tp:taxon-name-part></tp:taxon-name></italic> sp. nov., ♂ paratype. <bold>A</bold> habitus, lateral view <bold>B</bold> collum and segments 2–6, lateral view <bold>C</bold> frontal view of head <bold>D</bold> gnathochilarium <bold>E</bold> midbody transversal section <bold>F</bold> first pair of legs, oral view <bold>G</bold> second pair of legs, oral view <bold>H</bold> midbody legs, oral view <bold>I</bold> midbody claw, caudal view. Abbreviations: me = mentum, pe = penes, pfp = prefemoral process, s = seta at base of claw, sg = submedian transverse groove. Scale bars: 5 mm (<bold>A</bold>); 1 mm (<bold>B</bold>) 1mm (<bold>D, E</bold>); 500µm (<bold>C, D, F, G</bold>); 200µm (<bold>H</bold>); 50µm (<bold>I</bold>).</p></caption><graphic xmlns:xlink="http://www.w3.org/1999/xlink" xlink:href="zookeys-930-061-g002.jpg" position="float" orientation="portrait" xlink:type="simple" id="oo_404816.jpg"><uri content-type="original_file" xlink:type="simple">https://binary.pensoft.net/fig/404816</uri></graphic></fig></tp:treatment-sec></tp:taxon-treatment>
