# Supplementary material for: The millipede genus Globanus Attems, 1914, endemic to São Tomé and Príncipe, with the description of a new species (Diplopoda, Spirostreptida, Spirostreptidae)
Source: Zookeys. 2020 Apr 28;930:61–74. doi: 10.3897/zookeys.930.49236 (PMC7200889; doi:10.3897/zookeys.930.49236)
Supplement: XML Treatment for Globanus marginescaber [file zookeys.930.49236-treatment5.xml]

<!DOCTYPE tp:taxon-treatment
  PUBLIC "-//TaxonX//DTD Taxonomic Treatment Publishing DTD v0 20100105//EN" "tax-treatment-NSO.dtd">
<tp:taxon-treatment xmlns:tp="http://www.plazi.org/taxpub"><tp:treatment-meta><kwd-group><label>Taxon classification</label><kwd><named-content xmlns:xlink="http://www.w3.org/1999/xlink" content-type="kingdom">Animalia</named-content></kwd><kwd><named-content xmlns:xlink="http://www.w3.org/1999/xlink" content-type="order">Diplopoda</named-content></kwd><kwd><named-content xmlns:xlink="http://www.w3.org/1999/xlink" content-type="family">Spirostreptidae</named-content></kwd></kwd-group><mixed-citation publication-type="journal"><person-group><name><surname>VandenSpiegel</surname><given-names>Didier</given-names></name><name><surname>Shelley</surname><given-names>Rowland M.</given-names></name><name><surname>Golovatch</surname><given-names>Sergei I.</given-names></name></person-group><article-title>The millipede genus <italic><tp:taxon-name><tp:taxon-name-part taxon-name-part-type="genus" reg="Globanus">Globanus</tp:taxon-name-part></tp:taxon-name></italic> Attems, 1914, endemic to São Tomé and Príncipe, with the description of a new species (<tp:taxon-name><tp:taxon-name-part taxon-name-part-type="class">Diplopoda</tp:taxon-name-part></tp:taxon-name>, <tp:taxon-name><tp:taxon-name-part taxon-name-part-type="order">Spirostreptida</tp:taxon-name-part></tp:taxon-name>, <tp:taxon-name><tp:taxon-name-part taxon-name-part-type="family">Spirostreptidae</tp:taxon-name-part></tp:taxon-name>)</article-title><source>Zookeys</source><day>28</day><month>4</month><year>2020</year><volume>930</volume><fpage>61</fpage><lpage>74</lpage><pub-id pub-id-type="doi">10.3897/zookeys.930.49236</pub-id></mixed-citation></tp:treatment-meta><tp:nomenclature><tp:taxon-name><object-id xmlns:xlink="http://www.w3.org/1999/xlink" content-type="arpha" xlink:type="simple">66F0AC80-9257-565C-B411-8B11FD9AD92D</object-id>
              <tp:taxon-name-part taxon-name-part-type="genus" reg="Globanus">Globanus</tp:taxon-name-part>
              <tp:taxon-name-part taxon-name-part-type="species" reg="marginescaber">marginescaber</tp:taxon-name-part>
            </tp:taxon-name><tp:taxon-authority>(Karsch, 1884)</tp:taxon-authority><xref ref-type="fig" rid="F4">Figure 4</xref><tp:nomenclature-citation-list><tp:nomenclature-citation><tp:taxon-name>
                  <tp:taxon-name-part taxon-name-part-type="genus" reg="Spirostreptus">Spirostreptus</tp:taxon-name-part> (<tp:taxon-name-part taxon-name-part-type="subgenus" reg="Nodopyge">Nodopyge</tp:taxon-name-part>) <tp:taxon-name-part taxon-name-part-type="species" reg="marginescaber">marginescaber</tp:taxon-name-part></tp:taxon-name><comment><xref ref-type="bibr" rid="B9">Karsch 1884</xref>: 58–59</comment></tp:nomenclature-citation><tp:nomenclature-citation><tp:taxon-name>
                  <tp:taxon-name-part taxon-name-part-type="genus" reg="Aulonopyge">Aulonopyge</tp:taxon-name-part> <tp:taxon-name-part taxon-name-part-type="species" reg="marginescaber">marginescaber</tp:taxon-name-part></tp:taxon-name><comment><xref ref-type="bibr" rid="B2">Brolemann 1935</xref>: 63.</comment></tp:nomenclature-citation><tp:nomenclature-citation><tp:taxon-name>
                  <tp:taxon-name-part taxon-name-part-type="genus" reg="Globanus">Globanus</tp:taxon-name-part> <tp:taxon-name-part taxon-name-part-type="species" reg="marginescaber">marginescaber</tp:taxon-name-part></tp:taxon-name><comment>: synonymy after <xref ref-type="bibr" rid="B13">Spelda (1993)</xref>.</comment></tp:nomenclature-citation></tp:nomenclature-citation-list></tp:nomenclature><tp:treatment-sec sec-type="material" id="SECID0EH2AE"><title>Material examined.</title><p>Type material: not <italic><tp:taxon-name><tp:taxon-name-part taxon-name-part-type="genus" reg="Globanus">Globanus</tp:taxon-name-part> <tp:taxon-name-part taxon-name-part-type="species" reg="marginescaber">marginescaber</tp:taxon-name-part></tp:taxon-name></italic>, revised.</p><p>Other material: 13 ♂♂, 15 ♀♀, 1 juv., Príncipe Island, Bela vista, alt. 40 m, <named-content xmlns:xlink="http://www.w3.org/1999/xlink" content-type="dwc:verbatimCoordinates" xlink:type="simple"><named-content content-type="geo-json" specific-use="{&#34;type&#34;:&#34;Point&#34;,&#34;coordinates&#34;:[7.413806,1.619667]}" id="NCID0E42AE" xlink:type="simple">1°37’10.8”N, 7°24’49.7”E</named-content></named-content>, 9.II.2010, B. Drewes leg. (<named-content xmlns:xlink="http://www.w3.org/1999/xlink" content-type="dwc:institutional_code" xlink:type="simple">CAS</named-content> 9032625); 6 ♂♂, 14 ♀♀, Principe, E side, road to Infante Henrique, alt. 115–150 m, <named-content xmlns:xlink="http://www.w3.org/1999/xlink" content-type="dwc:verbatimCoordinates" xlink:type="simple"><named-content content-type="geo-json" specific-use="{&#34;type&#34;:&#34;Point&#34;,&#34;coordinates&#34;:[7.415556,1.600667]}" id="NCID0EK3AE" xlink:type="simple">1°36’2.4”N, 7°24’56”E</named-content></named-content>, 9.II.2010, B. Drewes leg. (<named-content xmlns:xlink="http://www.w3.org/1999/xlink" content-type="dwc:institutional_code" xlink:type="simple">CAS</named-content> 9032624); 1 ♂, Príncipe, E side, road to Infante Henrique, alt. 115–150 m, <named-content xmlns:xlink="http://www.w3.org/1999/xlink" content-type="dwc:verbatimCoordinates" xlink:type="simple"><named-content content-type="geo-json" specific-use="{&#34;type&#34;:&#34;Point&#34;,&#34;coordinates&#34;:[7.415556,1.600667]}" id="NCID0EX3AE" xlink:type="simple">1°36’2.4”N, 7°24’56”E</named-content></named-content>, 9.II.2010, B. Drewes leg. (<named-content xmlns:xlink="http://www.w3.org/1999/xlink" content-type="dwc:institutional_code" xlink:type="simple">CAS</named-content> 9032437); 2 ♂♂, 7 ♀♀, Príncipe, slope of Pico Papagaio, alt. 315–550 m, <named-content xmlns:xlink="http://www.w3.org/1999/xlink" content-type="dwc:verbatimCoordinates" xlink:type="simple"><named-content content-type="geo-json" specific-use="{&#34;type&#34;:&#34;Point&#34;,&#34;coordinates&#34;:[7.391111,1.619444]}" id="NCID0EE4AE" xlink:type="simple">1°37’10”N, 7°23’28”E</named-content></named-content>, 8.III.2010, B. Drewes leg. (<named-content xmlns:xlink="http://www.w3.org/1999/xlink" content-type="dwc:institutional_code" xlink:type="simple">CAS</named-content> 9032621); 1 ♂, São Thomé, Morro Provaz Ridge, headwaters of Rio do Oro, alt. 1240 m, <named-content xmlns:xlink="http://www.w3.org/1999/xlink" content-type="dwc:verbatimCoordinates" xlink:type="simple"><named-content content-type="geo-json" specific-use="{&#34;type&#34;:&#34;Point&#34;,&#34;coordinates&#34;:[6.599306,0.294111]}" id="NCID0ER4AE" xlink:type="simple">0°17’38.8”N, 6°35’57.5”E</named-content></named-content>, 3.III.2010, B. Drewes leg. (<named-content xmlns:xlink="http://www.w3.org/1999/xlink" content-type="dwc:institutional_code" xlink:type="simple">CAS</named-content> 9032483); 1 ♂, Principe, Bela vista, alt. 40 m, <named-content xmlns:xlink="http://www.w3.org/1999/xlink" content-type="dwc:verbatimCoordinates" xlink:type="simple"><named-content content-type="geo-json" specific-use="{&#34;type&#34;:&#34;Point&#34;,&#34;coordinates&#34;:[7.413806,1.619667]}" id="NCID0E54AE" xlink:type="simple">1°37’10.8”N, 7°24’49.7”E</named-content></named-content>, 11.III.2010, B. Drewes leg. (<named-content xmlns:xlink="http://www.w3.org/1999/xlink" content-type="dwc:institutional_code" xlink:type="simple">CAS</named-content> 9032482); 1 ♂, Príncipe, Morro Provaz ridge, alt. 1275 m, <named-content xmlns:xlink="http://www.w3.org/1999/xlink" content-type="dwc:verbatimCoordinates" xlink:type="simple"><named-content content-type="geo-json" specific-use="{&#34;type&#34;:&#34;Point&#34;,&#34;coordinates&#34;:[6.597472,0.122472]}" id="NCID0EL5AE" xlink:type="simple">0°7’20.9”N, 6°35’50.9”E</named-content></named-content>; 5.III.2010, B. Drewes leg. (<named-content xmlns:xlink="http://www.w3.org/1999/xlink" content-type="dwc:institutional_code" xlink:type="simple">CAS</named-content> 9032432); 1 ♂, Príncipe, slope of Pico Papagaio, alt. 315–550 m, <named-content xmlns:xlink="http://www.w3.org/1999/xlink" content-type="dwc:verbatimCoordinates" xlink:type="simple"><named-content content-type="geo-json" specific-use="{&#34;type&#34;:&#34;Point&#34;,&#34;coordinates&#34;:[7.391111,1.619444]}" id="NCID0EY5AE" xlink:type="simple">1°37’10”N, 7°23’28”E</named-content></named-content>, 8.III.2010, B. Drewes leg. (<named-content xmlns:xlink="http://www.w3.org/1999/xlink" content-type="dwc:institutional_code" xlink:type="simple">CAS</named-content> 9032488).</p></tp:treatment-sec><tp:treatment-sec sec-type="diagnosis" id="SECID0EC6AE"><title>Diagnosis.</title><p>Differs from <italic><tp:taxon-name><tp:taxon-name-part taxon-name-part-type="genus" reg="Globanus">G.</tp:taxon-name-part> <tp:taxon-name-part taxon-name-part-type="species" reg="integer">integer</tp:taxon-name-part></tp:taxon-name></italic> by the presence of a distal proplica spine and from <italic><tp:taxon-name><tp:taxon-name-part taxon-name-part-type="genus" reg="Globanus">G.</tp:taxon-name-part> <tp:taxon-name-part taxon-name-part-type="species" reg="drewesi">drewesi</tp:taxon-name-part></tp:taxon-name></italic> by the absence of a subtriangular projection in the distal third of the telopodite.</p></tp:treatment-sec><tp:treatment-sec sec-type="description" id="SECID0E56AE"><title>Description</title><p>(based on specimens <named-content xmlns:xlink="http://www.w3.org/1999/xlink" content-type="dwc:institutional_code" xlink:type="simple">CAS</named-content> 9032625). Length of males ca 55 mm, width of midbody metazonae ca 0.5 mm, length of females ca 55 mm, width of midbody ca 5 mm. Colour in alcohol brown, prozonae usually light brown; antennae and clypeolabral region light yellow-brown; venter and legs yellowish.</p><p>Somatic characters as in previous species (Fig. <xref ref-type="fig" rid="F4">4A</xref>).</p><p>Gonopods with a small sternum; proplica slender, with an acuminate distolateral spine and a field of short setae proximal to it. Metaplica slender proximally, expanded distally to form a lateral cone, slightly projecting outside body when at rest (Fig. <xref ref-type="fig" rid="F4">4B</xref>). Telopodite as shown in Figure <xref ref-type="fig" rid="F4">4D</xref>, placed on anterior side of gonopod; antetorsal process long and slender, originating near arculus. Torsate region comprising approximately half of telopodite length, proximal third giving rise to an acute lateral process; beyond this, telopodite slightly flattened and attenuating regularly towards tip (Fig. <xref ref-type="fig" rid="F4">4C</xref>). Prostatic groove running straight to tip of solenomere, ending just before telopodite apex.</p></tp:treatment-sec><tp:treatment-sec sec-type="remarks" id="SECID0E5AAG"><title>Remarks.</title><p>This species was originally described so poorly by Karsh (1884) from the female holotype that <xref ref-type="bibr" rid="B1">Attems (1914)</xref> considered it as a species <italic>incertae sedis</italic>. The holotype is still in the Berlin Museum (<named-content xmlns:xlink="http://www.w3.org/1999/xlink" content-type="dwc:institutional_code" xlink:type="simple">ZMB</named-content>), but its revision reveals that actually it belongs to the family <tp:taxon-name><tp:taxon-name-part taxon-name-part-type="family">Harpagophoridae</tp:taxon-name-part></tp:taxon-name> and is definitely not the true type of <italic><tp:taxon-name><tp:taxon-name-part taxon-name-part-type="genus" reg="Globanus"/><tp:taxon-name-part taxon-name-part-type="species" reg="marginescaber">marginescaber</tp:taxon-name-part></tp:taxon-name></italic>. This was already observed by Richard Hoffman (pers. comm.), who suggested some mixing of labels, which must have occurred when the collection was re-organized. The first illustration of the gonopods was published in a text book by <xref ref-type="bibr" rid="B2">Brolemann (1935</xref>: 63), simply to show the complex conformation of a spirostreptid gonopod. <xref ref-type="bibr" rid="B10">Krabbe (1982)</xref>, in her revision of the family <tp:taxon-name><tp:taxon-name-part taxon-name-part-type="family">Spirostreptidae</tp:taxon-name-part></tp:taxon-name>, did not mention the species, but <xref ref-type="bibr" rid="B13">Spelda (1993)</xref> did and provided new drawings of the gonopods of both <italic><tp:taxon-name><tp:taxon-name-part taxon-name-part-type="genus" reg="Globanus">Globanus</tp:taxon-name-part></tp:taxon-name></italic> species then known from São Tomé and Príncipe. The gonopod structure of the specimen observed here agrees with the drawing presented by <xref ref-type="bibr" rid="B13">Spelda (1993)</xref> for <italic><tp:taxon-name><tp:taxon-name-part taxon-name-part-type="genus" reg="Globanus">G.</tp:taxon-name-part> <tp:taxon-name-part taxon-name-part-type="species" reg="marginescaber">marginescaber</tp:taxon-name-part></tp:taxon-name></italic>, except that our male shows no small spine beyond the lateral process. Another difference is the body size; the samples from the <named-content xmlns:xlink="http://www.w3.org/1999/xlink" content-type="dwc:institutional_code" xlink:type="simple">MNHN</named-content> are much larger compared to the specimens collected by R.C. Drewes: males to only 11 cm long (maximum body diameter 0.9 cm) and females to 13.5 cm long (maximum body diameter 1 cm).</p><p>This species occurs both on São Tomé and Príncipe.</p><fig id="F4" position="float" orientation="portrait"><object-id xmlns:xlink="http://www.w3.org/1999/xlink" content-type="doi" xlink:type="simple">10.3897/zookeys.930.49236.figure4</object-id><object-id xmlns:xlink="http://www.w3.org/1999/xlink" content-type="arpha" xlink:type="simple">EB0DC4D0-5001-53BE-9DFB-12980982806B</object-id><label>Figure 4.</label><caption><p><italic><tp:taxon-name><tp:taxon-name-part taxon-name-part-type="genus" reg="Globanus">Globanus</tp:taxon-name-part> <tp:taxon-name-part taxon-name-part-type="species" reg="marginescaber">marginescaber</tp:taxon-name-part></tp:taxon-name></italic> (Karsch, 1884), ♂ topotype from Príncipe Island. <bold>A</bold> habitus, lateral view <bold>B</bold> left coxite, posterior view <bold>C, D</bold> right telopodite, posterior and mesal views, respectively. Abbreviations: atp = antetorsal process, lap = latero-apical process, , map = mesapical metaplical process, mp = metaplica, pp = proplica, ps = proplica spine, px = paracoxite. Scale bars: 5 mm (<bold>A</bold>); 200 µm (<bold>B</bold>, <bold>C</bold>, <bold>D</bold>).</p></caption><graphic xmlns:xlink="http://www.w3.org/1999/xlink" xlink:href="zookeys-930-061-g004.jpg" position="float" orientation="portrait" xlink:type="simple" id="oo_404818.jpg"><uri content-type="original_file" xlink:type="simple">https://binary.pensoft.net/fig/404818</uri></graphic></fig></tp:treatment-sec><ref-list><ref id="B9"><mixed-citation xmlns:xlink="http://www.w3.org/1999/xlink" xlink:type="simple"><person-group><name name-style="western"><surname>Karsch</surname><given-names>F</given-names></name></person-group> (<year>1884</year>) <article-title><tp:taxon-name><tp:taxon-name-part taxon-name-part-type="subphylum">Myriapoda</tp:taxon-name-part></tp:taxon-name>.</article-title> In: <person-group><name name-style="western"><surname>Greeff</surname><given-names>R</given-names></name></person-group> (<role>Ed.</role>) <issue-title>Ueber die Fauna der Guinea-Inseln S. Thomé und Rolas.</issue-title><source>Sitzungsberichte der Gesellschaft zur Beförderung der gesammten Naturwissenschaften zu Marburg</source><volume>2</volume>: <fpage>55</fpage>–<lpage>59</lpage>.</mixed-citation></ref><ref id="B2"><mixed-citation xmlns:xlink="http://www.w3.org/1999/xlink" xlink:type="simple"><person-group><name name-style="western"><surname>Brolemann</surname><given-names>HW</given-names></name></person-group> (<year>1935</year>) Myriapodes Diplopodes (Chilognathes I). Faune de France 29. Paris, 369 pp.</mixed-citation></ref><ref id="B13"><mixed-citation xmlns:xlink="http://www.w3.org/1999/xlink" xlink:type="simple"><person-group><name name-style="western"><surname>Spelda</surname><given-names>J</given-names></name></person-group> (<year>1993</year>) <article-title>Bearbeitung der im Frühjahr 1991 auf der Insel São Tomé (Golf von Guinea) gesammelten Hundert- und Tausendfüßler (<tp:taxon-name><tp:taxon-name-part taxon-name-part-type="subphylum">Myriapoda</tp:taxon-name-part></tp:taxon-name>: <tp:taxon-name><tp:taxon-name-part taxon-name-part-type="class">Chilopoda</tp:taxon-name-part></tp:taxon-name> et <tp:taxon-name><tp:taxon-name-part taxon-name-part-type="class">Diplopoda</tp:taxon-name-part></tp:taxon-name>).</article-title><source>Faunistische Abhandlungen, Staatliches Museum für Tierkunde Dresden</source><volume>19</volume>(<issue>15</issue>): <fpage>115</fpage>–<lpage>117</lpage>.</mixed-citation></ref><ref id="B1"><mixed-citation xmlns:xlink="http://www.w3.org/1999/xlink" xlink:type="simple"><person-group><name name-style="western"><surname>Attems</surname><given-names>C</given-names></name></person-group> (<year>1914</year>) Afrikanische Spirostreptiden, nebst Überblick über die Spirostreptiden orbis terrarum. Zoologica (Stuttgart) 25(65/66): 1–233.</mixed-citation></ref><ref id="B10"><mixed-citation xmlns:xlink="http://www.w3.org/1999/xlink" xlink:type="simple"><person-group><name name-style="western"><surname>Krabbe</surname><given-names>E</given-names></name></person-group> (<year>1982</year>) <article-title>Systematik der <tp:taxon-name><tp:taxon-name-part taxon-name-part-type="family">Spirostreptidae</tp:taxon-name-part></tp:taxon-name> (<tp:taxon-name><tp:taxon-name-part taxon-name-part-type="class">Diplopoda</tp:taxon-name-part></tp:taxon-name>, Spirostreptomorpha).</article-title><source>Abhandlungen des Naturwissenschaftlichen Vereins in Hamburg, Neue Folge</source><volume>24</volume>: <fpage>1</fpage>–<lpage>476</lpage>. <ext-link xlink:type="simple" ext-link-type="uri" xlink:href="https://openlibrary.org/books/OL3090182M/Systematik_der_Spirostreptidae_(Diplopoda_Spirostreptomorpha">https://openlibrary.org/books/OL3090182M/Systematik_der_Spirostreptidae_(Diplopoda_Spirostreptomorpha</ext-link>)</mixed-citation></ref></ref-list></tp:taxon-treatment>
