# Supplementary material for: The millipede genus Globanus Attems, 1914, endemic to São Tomé and Príncipe, with the description of a new species (Diplopoda, Spirostreptida, Spirostreptidae)
Source: Zookeys. 2020 Apr 28;930:61–74. doi: 10.3897/zookeys.930.49236 (PMC7200889; doi:10.3897/zookeys.930.49236)
Supplement: XML Treatment for Globanus integer [file zookeys.930.49236-treatment6.xml]

<!DOCTYPE tp:taxon-treatment
  PUBLIC "-//TaxonX//DTD Taxonomic Treatment Publishing DTD v0 20100105//EN" "tax-treatment-NSO.dtd">
<tp:taxon-treatment xmlns:tp="http://www.plazi.org/taxpub"><tp:treatment-meta><kwd-group><label>Taxon classification</label><kwd><named-content xmlns:xlink="http://www.w3.org/1999/xlink" content-type="kingdom">Animalia</named-content></kwd><kwd><named-content xmlns:xlink="http://www.w3.org/1999/xlink" content-type="order">Diplopoda</named-content></kwd><kwd><named-content xmlns:xlink="http://www.w3.org/1999/xlink" content-type="family">Spirostreptidae</named-content></kwd></kwd-group><mixed-citation publication-type="journal"><person-group><name><surname>VandenSpiegel</surname><given-names>Didier</given-names></name><name><surname>Shelley</surname><given-names>Rowland M.</given-names></name><name><surname>Golovatch</surname><given-names>Sergei I.</given-names></name></person-group><article-title>The millipede genus <italic><tp:taxon-name><tp:taxon-name-part taxon-name-part-type="genus" reg="Globanus">Globanus</tp:taxon-name-part></tp:taxon-name></italic> Attems, 1914, endemic to São Tomé and Príncipe, with the description of a new species (<tp:taxon-name><tp:taxon-name-part taxon-name-part-type="class">Diplopoda</tp:taxon-name-part></tp:taxon-name>, <tp:taxon-name><tp:taxon-name-part taxon-name-part-type="order">Spirostreptida</tp:taxon-name-part></tp:taxon-name>, <tp:taxon-name><tp:taxon-name-part taxon-name-part-type="family">Spirostreptidae</tp:taxon-name-part></tp:taxon-name>)</article-title><source>Zookeys</source><day>28</day><month>4</month><year>2020</year><volume>930</volume><fpage>61</fpage><lpage>74</lpage><pub-id pub-id-type="doi">10.3897/zookeys.930.49236</pub-id></mixed-citation></tp:treatment-meta><tp:nomenclature><tp:taxon-name><object-id xmlns:xlink="http://www.w3.org/1999/xlink" content-type="arpha" xlink:type="simple">73EF669F-6004-5AAA-9517-DF5C5D72FCD3</object-id>
              <tp:taxon-name-part taxon-name-part-type="genus" reg="Globanus">Globanus</tp:taxon-name-part>
              <tp:taxon-name-part taxon-name-part-type="species" reg="integer">integer</tp:taxon-name-part>
            </tp:taxon-name><tp:taxon-authority>(Karsch, 1884)</tp:taxon-authority><xref ref-type="fig" rid="F5">Figure 5</xref><tp:nomenclature-citation-list><tp:nomenclature-citation><tp:taxon-name>
                  <tp:taxon-name-part taxon-name-part-type="genus" reg="Spirostreptus">Spirostreptus</tp:taxon-name-part> (<tp:taxon-name-part taxon-name-part-type="subgenus" reg="Nodopyge">Nodopyge</tp:taxon-name-part>) <tp:taxon-name-part taxon-name-part-type="species" reg="integer">integer</tp:taxon-name-part></tp:taxon-name><comment><xref ref-type="bibr" rid="B9">Karsch 1884</xref>: 57–58</comment></tp:nomenclature-citation><tp:nomenclature-citation><tp:taxon-name>
                  <tp:taxon-name-part taxon-name-part-type="genus" reg="Spirostreptus">Spirostreptus</tp:taxon-name-part> (<tp:taxon-name-part taxon-name-part-type="subgenus" reg="Nodopyge">Nodopyge</tp:taxon-name-part>) <tp:taxon-name-part taxon-name-part-type="species" reg="molleri">molleri</tp:taxon-name-part></tp:taxon-name><comment>Verhoeff 1892: 193–199</comment></tp:nomenclature-citation><tp:nomenclature-citation><tp:taxon-name>
                  <tp:taxon-name-part taxon-name-part-type="genus" reg="Scaphiostreptus">Scaphiostreptus</tp:taxon-name-part> <tp:taxon-name-part taxon-name-part-type="species" reg="molleri">molleri</tp:taxon-name-part></tp:taxon-name><comment><xref ref-type="bibr" rid="B1">Attems 1914</xref>: 39</comment></tp:nomenclature-citation><tp:nomenclature-citation><tp:taxon-name>
                  <tp:taxon-name-part taxon-name-part-type="genus" reg="Rhopaloditius">Rhopaloditius</tp:taxon-name-part> <tp:taxon-name-part taxon-name-part-type="species" reg="molleri">molleri</tp:taxon-name-part></tp:taxon-name><comment>Verhoeff 1938: 20</comment></tp:nomenclature-citation><tp:nomenclature-citation><tp:taxon-name>
                  <tp:taxon-name-part taxon-name-part-type="genus" reg="Globanus">Globanus</tp:taxon-name-part> <tp:taxon-name-part taxon-name-part-type="species" reg="molleri">molleri</tp:taxon-name-part></tp:taxon-name><comment>Attems 1950: 188</comment></tp:nomenclature-citation><tp:nomenclature-citation><tp:taxon-name>
                  <tp:taxon-name-part taxon-name-part-type="genus" reg="Globanus">Globanus</tp:taxon-name-part> <tp:taxon-name-part taxon-name-part-type="species" reg="integer">integer</tp:taxon-name-part></tp:taxon-name><comment>: synonymies after <xref ref-type="bibr" rid="B4">Demange (1970)</xref>.</comment></tp:nomenclature-citation></tp:nomenclature-citation-list></tp:nomenclature><tp:treatment-sec sec-type="material" id="SECID0EXIAG"><title>Material examined.</title><p>Type material: 1 ♂ syntype, São Thomé, Greeff leg. (<named-content xmlns:xlink="http://www.w3.org/1999/xlink" content-type="dwc:institutional_code" xlink:type="simple">ZMB</named-content> 933).</p><p>Other material: 1 ♂, 1 ♀, São Thomé, Neves, <named-content xmlns:xlink="http://www.w3.org/1999/xlink" content-type="dwc:verbatimCoordinates" xlink:type="simple"><named-content content-type="geo-json" specific-use="{&#34;type&#34;:&#34;Point&#34;,&#34;coordinates&#34;:[6.566667,0.366667]}" id="NCID0EHJAG" xlink:type="simple">0°22’N, 06°34’E</named-content></named-content>, in litter, cocoa plantation, 27.X.1999, W. Tavernier leg. (<named-content xmlns:xlink="http://www.w3.org/1999/xlink" content-type="dwc:institutional_code" xlink:type="simple">MRAC</named-content> 18.531); 2 ♂♂, 8 ♀♀, 2 juv., São Thomé, Morro Provaz Ridge, alt. 1275 m, <named-content xmlns:xlink="http://www.w3.org/1999/xlink" content-type="dwc:verbatimCoordinates" xlink:type="simple"><named-content content-type="geo-json" specific-use="{&#34;type&#34;:&#34;Point&#34;,&#34;coordinates&#34;:[6.597472,0.289139]}" id="NCID0EPJAG" xlink:type="simple">0°17’20.9”N, 6°35’50.9”E</named-content></named-content>, III.2010, B. Drewes leg. (<named-content xmlns:xlink="http://www.w3.org/1999/xlink" content-type="dwc:institutional_code" xlink:type="simple">CAS</named-content> 9032433); 1 ♂, São Thomé, Nova Moca, alt. 920 m, <named-content xmlns:xlink="http://www.w3.org/1999/xlink" content-type="dwc:verbatimCoordinates" xlink:type="simple"><named-content content-type="geo-json" specific-use="{&#34;type&#34;:&#34;Point&#34;,&#34;coordinates&#34;:[6.632806,0.290500]}" id="NCID0E3JAG" xlink:type="simple">0°17’25.8”N, 6°37’58.1”</named-content></named-content>E, 27.II.2010, B. Drewes leg. (<named-content xmlns:xlink="http://www.w3.org/1999/xlink" content-type="dwc:institutional_code" xlink:type="simple">CAS</named-content> 9032435); 1 ♂, 1 ♀, São Thomé, Nova Moca, alt. 920 m, <named-content xmlns:xlink="http://www.w3.org/1999/xlink" content-type="dwc:verbatimCoordinates" xlink:type="simple"><named-content content-type="geo-json" specific-use="{&#34;type&#34;:&#34;Point&#34;,&#34;coordinates&#34;:[6.632806,0.290500]}" id="NCID0EJKAG" xlink:type="simple">0°17’25.8”N, 6°37’58.1”E</named-content></named-content>, 27.II.2010, B. Drewes leg. (<named-content xmlns:xlink="http://www.w3.org/1999/xlink" content-type="dwc:institutional_code" xlink:type="simple">CAS</named-content> 9032485); 8 ♀♀, São Thomé, Nova Moca, alt. 900 m, <named-content xmlns:xlink="http://www.w3.org/1999/xlink" content-type="dwc:verbatimCoordinates" xlink:type="simple"><named-content content-type="geo-json" specific-use="{&#34;type&#34;:&#34;Point&#34;,&#34;coordinates&#34;:[6.632806,0.290500]}" id="NCID0EWKAG" xlink:type="simple">0°17’25.8”N, 6°37’58.1”E</named-content></named-content>; 27.II.2010, B. Drewes leg. (<named-content xmlns:xlink="http://www.w3.org/1999/xlink" content-type="dwc:institutional_code" xlink:type="simple">CAS</named-content> 9032434); 2 ♂♂, 1 ♀, São Thomé, Nova Moca, alt. 900 m, <named-content xmlns:xlink="http://www.w3.org/1999/xlink" content-type="dwc:verbatimCoordinates" xlink:type="simple"><named-content content-type="geo-json" specific-use="{&#34;type&#34;:&#34;Point&#34;,&#34;coordinates&#34;:[6.632806,0.290500]}" id="NCID0EDLAG" xlink:type="simple">0°17’25.8”N, 6°37’58.1”E</named-content></named-content>, 27.II.2010, B. Drewes leg. (<named-content xmlns:xlink="http://www.w3.org/1999/xlink" content-type="dwc:institutional_code" xlink:type="simple">CAS</named-content> 9032436); 4 ♀♀, São Thomé, Nova Moca, alt. 920 m, <named-content xmlns:xlink="http://www.w3.org/1999/xlink" content-type="dwc:verbatimCoordinates" xlink:type="simple"><named-content content-type="geo-json" specific-use="{&#34;type&#34;:&#34;Point&#34;,&#34;coordinates&#34;:[6.632806,0.290500]}" id="NCID0EQLAG" xlink:type="simple">0°17’25.8”N, 6°37’58.1”E</named-content></named-content>, 27.II.2010, B. Drewes leg. (<named-content xmlns:xlink="http://www.w3.org/1999/xlink" content-type="dwc:institutional_code" xlink:type="simple">CAS</named-content> 9032484); 2 ♂♂, 8 ♀♀, 1 juv., São Thomé, Nova Moca, alt. 920 m, <named-content xmlns:xlink="http://www.w3.org/1999/xlink" content-type="dwc:verbatimCoordinates" xlink:type="simple"><named-content content-type="geo-json" specific-use="{&#34;type&#34;:&#34;Point&#34;,&#34;coordinates&#34;:[6.632806,0.290500]}" id="NCID0E4LAG" xlink:type="simple">0°17’25.8”N, 6°37’58.1”E</named-content></named-content>, 27.II.2010, B. Drewes leg. (<named-content xmlns:xlink="http://www.w3.org/1999/xlink" content-type="dwc:institutional_code" xlink:type="simple">CAS</named-content> 9036824).</p></tp:treatment-sec><tp:treatment-sec sec-type="diagnosis" id="SECID0EHMAG"><title>Diagnosis.</title><p>Differs from congeners by the absence of a distal proplica spine, telopodite distally stout and with attached, large, plate-like lamellae.</p></tp:treatment-sec><tp:treatment-sec sec-type="remarks" id="SECID0EMMAG"><title>Remark.</title><p>The gonopod structure of a topotype (Fig. <xref ref-type="fig" rid="F5">5</xref>) agrees closely with the drawings presented by <xref ref-type="bibr" rid="B13">Spelda (1993)</xref>.</p><p>This species seems to be restricted to São Tomé Island.</p><fig id="F5" position="float" orientation="portrait"><object-id xmlns:xlink="http://www.w3.org/1999/xlink" content-type="doi" xlink:type="simple">10.3897/zookeys.930.49236.figure5</object-id><object-id xmlns:xlink="http://www.w3.org/1999/xlink" content-type="arpha" xlink:type="simple">DA19DF76-A5E0-5EFC-A6D2-EA4370209F25</object-id><label>Figure 5.</label><caption><p><italic><tp:taxon-name><tp:taxon-name-part taxon-name-part-type="genus" reg="Globanus">Globanus</tp:taxon-name-part> <tp:taxon-name-part taxon-name-part-type="species" reg="integer">integer</tp:taxon-name-part></tp:taxon-name></italic> (Karsch, 1884), ♂ topotype. <bold>A</bold> habitus, lateral view <bold>B</bold> right gonopod, posterior view <bold>C</bold> left coxite, posterior view <bold>D</bold> right telopodite, posterior view. Abbreviations: atp = antetorsal process, bs = basomere, lap = latero-apical process, map = meso-apical metaplical process, mp = metaplica, pp = proplica, ps = proplica spine, px = paracoxite. Scale bars: 5 mm (<bold>A</bold>); 200 µm (<bold>B</bold>–<bold>D</bold>).</p></caption><graphic xmlns:xlink="http://www.w3.org/1999/xlink" xlink:href="zookeys-930-061-g005.jpg" position="float" orientation="portrait" xlink:type="simple" id="oo_404819.jpg"><uri content-type="original_file" xlink:type="simple">https://binary.pensoft.net/fig/404819</uri></graphic></fig></tp:treatment-sec><ref-list><ref id="B9"><mixed-citation xmlns:xlink="http://www.w3.org/1999/xlink" xlink:type="simple"><person-group><name name-style="western"><surname>Karsch</surname><given-names>F</given-names></name></person-group> (<year>1884</year>) <article-title><tp:taxon-name><tp:taxon-name-part taxon-name-part-type="subphylum">Myriapoda</tp:taxon-name-part></tp:taxon-name>.</article-title> In: <person-group><name name-style="western"><surname>Greeff</surname><given-names>R</given-names></name></person-group> (<role>Ed.</role>) <issue-title>Ueber die Fauna der Guinea-Inseln S. Thomé und Rolas.</issue-title><source>Sitzungsberichte der Gesellschaft zur Beförderung der gesammten Naturwissenschaften zu Marburg</source><volume>2</volume>: <fpage>55</fpage>–<lpage>59</lpage>.</mixed-citation></ref><ref id="B1"><mixed-citation xmlns:xlink="http://www.w3.org/1999/xlink" xlink:type="simple"><person-group><name name-style="western"><surname>Attems</surname><given-names>C</given-names></name></person-group> (<year>1914</year>) Afrikanische Spirostreptiden, nebst Überblick über die Spirostreptiden orbis terrarum. Zoologica (Stuttgart) 25(65/66): 1–233.</mixed-citation></ref><ref id="B4"><mixed-citation xmlns:xlink="http://www.w3.org/1999/xlink" xlink:type="simple"><person-group><name name-style="western"><surname>Demange</surname><given-names>JM</given-names></name></person-group> (<year>1970</year>) <article-title>Éléments d’une révision des <tp:taxon-name><tp:taxon-name-part taxon-name-part-type="family">Spirostreptidae</tp:taxon-name-part></tp:taxon-name>. I. Étude de quelques caractères taxonomiques des <tp:taxon-name><tp:taxon-name-part taxon-name-part-type="subfamily">Spirostreptinae</tp:taxon-name-part></tp:taxon-name>.</article-title><source>Bulletin de l’Institut Fondamental d’Afrique Noire, séries A,</source><volume>32</volume>(<issue>2</issue>): <fpage>366</fpage>–<lpage>411</lpage>.</mixed-citation></ref><ref id="B13"><mixed-citation xmlns:xlink="http://www.w3.org/1999/xlink" xlink:type="simple"><person-group><name name-style="western"><surname>Spelda</surname><given-names>J</given-names></name></person-group> (<year>1993</year>) <article-title>Bearbeitung der im Frühjahr 1991 auf der Insel São Tomé (Golf von Guinea) gesammelten Hundert- und Tausendfüßler (<tp:taxon-name><tp:taxon-name-part taxon-name-part-type="subphylum">Myriapoda</tp:taxon-name-part></tp:taxon-name>: <tp:taxon-name><tp:taxon-name-part taxon-name-part-type="class">Chilopoda</tp:taxon-name-part></tp:taxon-name> et <tp:taxon-name><tp:taxon-name-part taxon-name-part-type="class">Diplopoda</tp:taxon-name-part></tp:taxon-name>).</article-title><source>Faunistische Abhandlungen, Staatliches Museum für Tierkunde Dresden</source><volume>19</volume>(<issue>15</issue>): <fpage>115</fpage>–<lpage>117</lpage>.</mixed-citation></ref></ref-list></tp:taxon-treatment>
